# Supplementary material for: Predictive engines based on pharmacokinetics modelling for tacrolimus personalized dosage in paediatric renal transplant patients
Source: Sci Rep. 2020 May 5;10:7542. doi: 10.1038/s41598-020-64189-9 (PMC7200804; doi:10.1038/s41598-020-64189-9)
Supplement: Supplementary file 2 — Supplementary Information 2 [file 41598_2020_64189_MOESM2_ESM.xlsx]

## Sheet: DatTxRenal1WProgAdvPlan
OUTL	Stud	ID	Dose 1	Dose 2	TAdm0	TAdm12	Meas	TIME	LNCONC	WT	HT	BMI	AGE	GNR	Raza	HgbBasal	BSA	Ctrl
0	1	1	2	2	12	12	1	0	1.60944	61.3	158	24.5554	16	0	2	12.6	1.62205
0	1	1	0	0	0	0	1	0.5	2.2192	61.3	158	24.5554	16	0	2	12.6	1.62205
0	1	1	0	0	0	0	1	1	2.58776	61.3	158	24.5554	16	0	2	12.6	1.62205
0	1	1	0	0	0	0	1	1.5	2.61007	61.3	158	24.5554	16	0	2	12.6	1.62205
0	1	1	0	0	0	0	1	2	2.5416	61.3	158	24.5554	16	0	2	12.6	1.62205
0	1	1	0	0	0	0	1	3	2.40695	61.3	158	24.5554	16	0	2	12.6	1.62205
0	1	1	0	0	0	0	1	4	2.26176	61.3	158	24.5554	16	0	2	12.6	1.62205
0	1	1	0	0	0	0	1	6	2.17475	61.3	158	24.5554	16	0	2	12.6	1.62205
0	1	1	0	0	0	0	1	8	2.0149	61.3	158	24.5554	16	0	2	12.6	1.62205
0	1	1	0	0	0	0	1	12	1.88707	61.3	158	24.5554	16	0	2	12.6	1.62205
0	1	1	0	0	0	0	1	12.5	1.98787	61.3	158	24.5554	16	0	2	12.6	1.62205
0	1	1	0	0	0	0	1	13	2.37024	61.3	158	24.5554	16	0	2	12.6	1.62205
0	1	1	0	0	0	0	1	13.5	2.30259	61.3	158	24.5554	16	0	2	12.6	1.62205
0	1	1	0	0	0	0	1	14	2.28238	61.3	158	24.5554	16	0	2	12.6	1.62205
0	1	1	0	0	0	0	1	15	2.15176	61.3	158	24.5554	16	0	2	12.6	1.62205
0	1	1	0	0	0	0	1	16	2.31254	61.3	158	24.5554	16	0	2	12.6	1.62205
0	1	1	0	0	0	0	1	18	2.12823	61.3	158	24.5554	16	0	2	12.6	1.62205
0	1	1	0	0	0	0	1	20	2.06686	61.3	158	24.5554	16	0	2	12.6	1.62205
0	1	1	4	4	24	24	1	24	1.90211	61.3	158	24.5554	16	0	2	12.6	1.62205	EOTW
0	1	1	0	0	0	0	1	168	1.60944	61.3	158	24.5554	16	0	2	12.6	1.62205
0	1	1	0	0	0	0	1	168.5	2.45101	61.3	158	24.5554	16	0	2	12.6	1.62205
0	1	1	0	0	0	0	1	169	2.58776	61.3	158	24.5554	16	0	2	12.6	1.62205
0	1	1	0	0	0	0	1	169.5	2.41591	61.3	158	24.5554	16	0	2	12.6	1.62205
0	1	1	0	0	0	0	1	170	2.5096	61.3	158	24.5554	16	0	2	12.6	1.62205
0	1	1	0	0	0	0	1	170.5	2.4681	61.3	158	24.5554	16	0	2	12.6	1.62205
0	1	1	0	0	0	0	1	171	2.50144	61.3	158	24.5554	16	0	2	12.6	1.62205
0	1	1	0	0	0	0	1	172	2.43361	61.3	158	24.5554	16	0	2	12.6	1.62205
0	1	1	0	0	0	0	1	174	2.41591	61.3	158	24.5554	16	0	2	12.6	1.62205
0	1	1	0	0	0	0	1	176	2.30259	61.3	158	24.5554	16	0	2	12.6	1.62205
0	1	1	0	0	0	0	1	180	2.00148	61.3	158	24.5554	16	0	2	12.6	1.62205
0	1	1	0	0	0	0	1	183	2.11626	61.3	158	24.5554	16	0	2	12.6	1.62205
0	1	1	0	0	0	0	1	192	1.90211	61.3	158	24.5554	16	0	2	12.6	1.62205
0	1	2	6	6	12	12	1	0	1.90211	59.4	159	23.4959	17	1	1	10.3	1.60782
0	1	2	0	0	0	0	1	0.5	1.91692	59.4	159	23.4959	17	1	1	10.3	1.60782
0	1	2	0	0	0	0	1	1	2.96011	59.4	159	23.4959	17	1	1	10.3	1.60782
0	1	2	0	0	0	0	1	1.5	2.8679	59.4	159	23.4959	17	1	1	10.3	1.60782
0	1	2	0	0	0	0	1	2	2.66026	59.4	159	23.4959	17	1	1	10.3	1.60782
0	1	2	0	0	0	0	1	3	2.50144	59.4	159	23.4959	17	1	1	10.3	1.60782
0	1	2	0	0	0	0	1	4	2.34181	59.4	159	23.4959	17	1	1	10.3	1.60782
0	1	2	0	0	0	0	1	6	2.2192	59.4	159	23.4959	17	1	1	10.3	1.60782
0	1	2	0	0	0	0	1	8	2.05412	59.4	159	23.4959	17	1	1	10.3	1.60782
0	1	2	0	0	0	0	1	12	2.0149	59.4	159	23.4959	17	1	1	10.3	1.60782
0	1	2	0	0	0	0	1	12.5	1.91692	59.4	159	23.4959	17	1	1	10.3	1.60782
0	1	2	0	0	0	0	1	13	1.88707	59.4	159	23.4959	17	1	1	10.3	1.60782
0	1	2	0	0	0	0	1	13.5	2.15176	59.4	159	23.4959	17	1	1	10.3	1.60782
0	1	2	0	0	0	0	1	14	2.58776	59.4	159	23.4959	17	1	1	10.3	1.60782
0	1	2	0	0	0	0	1	15	2.6174	59.4	159	23.4959	17	1	1	10.3	1.60782
0	1	2	0	0	0	0	1	16	2.28238	59.4	159	23.4959	17	1	1	10.3	1.60782
0	1	2	0	0	0	0	1	18	2.26176	59.4	159	23.4959	17	1	1	10.3	1.60782
0	1	2	0	0	0	0	1	20	2.04122	59.4	159	23.4959	17	1	1	10.3	1.60782
0	1	2	12	12	24	24	1	24	1.98787	59.4	159	23.4959	17	1	1	10.3	1.60782	EOTW
0	1	2	0	0	0	0	1	168	1.4816	59.4	159	23.4959	17	1	1	10.3	1.60782
0	1	2	0	0	0	0	1	168.5	1.64866	59.4	159	23.4959	17	1	1	10.3	1.60782
0	1	2	0	0	0	0	1	169	2.66723	59.4	159	23.4959	17	1	1	10.3	1.60782
0	1	2	0	0	0	0	1	169.5	2.5416	59.4	159	23.4959	17	1	1	10.3	1.60782
0	1	2	0	0	0	0	1	170	2.55723	59.4	159	23.4959	17	1	1	10.3	1.60782
0	1	2	0	0	0	0	1	170.5	2.48491	59.4	159	23.4959	17	1	1	10.3	1.60782
0	1	2	0	0	0	0	1	171	2.32239	59.4	159	23.4959	17	1	1	10.3	1.60782
0	1	2	0	0	0	0	1	172	2.32239	59.4	159	23.4959	17	1	1	10.3	1.60782
0	1	2	0	0	0	0	1	174	2.2192	59.4	159	23.4959	17	1	1	10.3	1.60782
0	1	2	0	0	0	0	1	176	2.11626	59.4	159	23.4959	17	1	1	10.3	1.60782
0	1	2	0	0	0	0	1	180	1.97408	59.4	159	23.4959	17	1	1	10.3	1.60782
0	1	2	0	0	0	0	1	183	1.77495	59.4	159	23.4959	17	1	1	10.3	1.60782
0	1	2	0	0	0	0	1	192	1.54756	59.4	159	23.4959	17	1	1	10.3	1.60782
0	1	3	0.5	0.5	12	12	1	0	1.79176	19.1	114	14.6968	6	1	1	12.4	0.779941
0	1	3	0	0	0	0	1	0.5	1.79176	19.1	114	14.6968	6	1	1	12.4	0.779941
0	1	3	0	0	0	0	1	1	1.88707	19.1	114	14.6968	6	1	1	12.4	0.779941
0	1	3	0	0	0	0	1	1.5	1.96009	19.1	114	14.6968	6	1	1	12.4	0.779941
0	1	3	0	0	0	0	1	2	2.2192	19.1	114	14.6968	6	1	1	12.4	0.779941
0	1	3	0	0	0	0	1	3	2.16332	19.1	114	14.6968	6	1	1	12.4	0.779941
0	1	3	0	0	0	0	1	4	2.10413	19.1	114	14.6968	6	1	1	12.4	0.779941
0	1	3	0	0	0	0	1	6	1.90211	19.1	114	14.6968	6	1	1	12.4	0.779941
0	1	3	0	0	0	0	1	8	1.77495	19.1	114	14.6968	6	1	1	12.4	0.779941
0	1	3	0	0	0	0	1	12	1.74047	19.1	114	14.6968	6	1	1	12.4	0.779941
0	1	3	0	0	0	0	1	12.5	1.64866	19.1	114	14.6968	6	1	1	12.4	0.779941
0	1	3	0	0	0	0	1	13	1.97408	19.1	114	14.6968	6	1	1	12.4	0.779941
0	1	3	0	0	0	0	1	13.5	2.15176	19.1	114	14.6968	6	1	1	12.4	0.779941
0	1	3	0	0	0	0	1	14	2.24071	19.1	114	14.6968	6	1	1	12.4	0.779941
0	1	3	0	0	0	0	1	15	2.05412	19.1	114	14.6968	6	1	1	12.4	0.779941
0	1	3	0	0	0	0	1	16	2.0149	19.1	114	14.6968	6	1	1	12.4	0.779941
0	1	3	0	0	0	0	1	18	1.98787	19.1	114	14.6968	6	1	1	12.4	0.779941
0	1	3	0	0	0	0	1	20	1.8718	19.1	114	14.6968	6	1	1	12.4	0.779941
0	1	3	1	1	24	24	1	24	1.8563	19.1	114	14.6968	6	1	1	12.4	0.779941	EOTW
0	1	3	0	0	0	0	1	168	1.45862	19.1	114	14.6968	6	1	1	12.4	0.779941
0	1	3	0	0	0	0	1	168.5	1.54756	19.1	114	14.6968	6	1	1	12.4	0.779941
0	1	3	0	0	0	0	1	169	2.41591	19.1	114	14.6968	6	1	1	12.4	0.779941
0	1	3	0	0	0	0	1	169.5	2.41591	19.1	114	14.6968	6	1	1	12.4	0.779941
0	1	3	0	0	0	0	1	170	2.45101	19.1	114	14.6968	6	1	1	12.4	0.779941
0	1	3	0	0	0	0	1	170.5	2.6174	19.1	114	14.6968	6	1	1	12.4	0.779941
0	1	3	0	0	0	0	1	171	2.5337	19.1	114	14.6968	6	1	1	12.4	0.779941
0	1	3	0	0	0	0	1	172	2.40695	19.1	114	14.6968	6	1	1	12.4	0.779941
0	1	3	0	0	0	0	1	174	2.19722	19.1	114	14.6968	6	1	1	12.4	0.779941
0	1	3	0	0	0	0	1	176	2.06686	19.1	114	14.6968	6	1	1	12.4	0.779941
0	1	3	0	0	0	0	1	180	1.97408	19.1	114	14.6968	6	1	1	12.4	0.779941
0	1	3	0	0	0	0	1	183	1.91692	19.1	114	14.6968	6	1	1	12.4	0.779941
0	1	3	0	0	0	0	1	192	1.6864	19.1	114	14.6968	6	1	1	12.4	0.779941
0	1	4	4	4	12	12	1	0	2.12823	54.4	157	22.0699	15	0	1	12.1	1.5347
0	1	4	0	0	0	0	1	0.5	2.91777	54.4	157	22.0699	15	0	1	12.1	1.5347
0	1	4	0	0	0	0	1	1	3.21084	54.4	157	22.0699	15	0	1	12.1	1.5347
1	1	4	0	0	0	0	1	1.5	2.41591	54.4	157	22.0699	15	0	1	12.1	1.5347
0	1	4	0	0	0	0	1	2	3.01062	54.4	157	22.0699	15	0	1	12.1	1.5347
0	1	4	0	0	0	0	1	3	2.73437	54.4	157	22.0699	15	0	1	12.1	1.5347
0	1	4	0	0	0	0	1	4	2.6174	54.4	157	22.0699	15	0	1	12.1	1.5347
0	1	4	0	0	0	0	1	6	2.44235	54.4	157	22.0699	15	0	1	12.1	1.5347
0	1	4	0	0	0	0	1	8	2.25129	54.4	157	22.0699	15	0	1	12.1	1.5347
0	1	4	0	0	0	0	1	12	2.15176	54.4	157	22.0699	15	0	1	12.1	1.5347
0	1	4	0	0	0	0	1	12.5	2.10413	54.4	157	22.0699	15	0	1	12.1	1.5347
0	1	4	0	0	0	0	1	13	2.17475	54.4	157	22.0699	15	0	1	12.1	1.5347
0	1	4	0	0	0	0	1	13.5	2.36085	54.4	157	22.0699	15	0	1	12.1	1.5347
0	1	4	0	0	0	0	1	14	2.37955	54.4	157	22.0699	15	0	1	12.1	1.5347
0	1	4	0	0	0	0	1	15	2.38876	54.4	157	22.0699	15	0	1	12.1	1.5347
0	1	4	0	0	0	0	1	16	2.48491	54.4	157	22.0699	15	0	1	12.1	1.5347
0	1	4	0	0	0	0	1	18	2.50144	54.4	157	22.0699	15	0	1	12.1	1.5347
0	1	4	0	0	0	0	1	20	2.3979	54.4	157	22.0699	15	0	1	12.1	1.5347
0	1	4	8	8	24	24	1	24	2.07944	54.4	157	22.0699	15	0	1	12.1	1.5347	EOTW
0	1	4	0	0	0	0	1	168	1.25276	54.4	157	22.0699	15	0	1	12.1	1.5347
0	1	4	0	0	0	0	1	168.5	1.60944	54.4	157	22.0699	15	0	1	12.1	1.5347
0	1	4	0	0	0	0	1	169	2.5177	54.4	157	22.0699	15	0	1	12.1	1.5347
1	1	4	0	0	0	0	1	169.5	2.62467	54.4	157	22.0699	15	0	1	12.1	1.5347
0	1	4	0	0	0	0	1	170	2.25129	54.4	157	22.0699	15	0	1	12.1	1.5347
0	1	4	0	0	0	0	1	170.5	2.32239	54.4	157	22.0699	15	0	1	12.1	1.5347
0	1	4	0	0	0	0	1	171	2.30259	54.4	157	22.0699	15	0	1	12.1	1.5347
0	1	4	0	0	0	0	1	172	2.12823	54.4	157	22.0699	15	0	1	12.1	1.5347
0	1	4	0	0	0	0	1	174	2.23001	54.4	157	22.0699	15	0	1	12.1	1.5347
0	1	4	0	0	0	0	1	176	2.02815	54.4	157	22.0699	15	0	1	12.1	1.5347
0	1	4	0	0	0	0	1	180	1.70475	54.4	157	22.0699	15	0	1	12.1	1.5347
0	1	4	0	0	0	0	1	183	1.6864	54.4	157	22.0699	15	0	1	12.1	1.5347
0	1	4	0	0	0	0	1	192	1.45862	54.4	157	22.0699	15	0	1	12.1	1.5347
0	1	5	1.5	1.5	12	12	1	0	1.72277	50.4	159	19.9359	17	0	1	13.6	1.49938
0	1	5	0	0	0	0	1	0.5	1.98787	50.4	159	19.9359	17	0	1	13.6	1.49938
0	1	5	0	0	0	0	1	1	2.34181	50.4	159	19.9359	17	0	1	13.6	1.49938
0	1	5	0	0	0	0	1	1.5	2.31254	50.4	159	19.9359	17	0	1	13.6	1.49938
0	1	5	0	0	0	0	1	2	2.20827	50.4	159	19.9359	17	0	1	13.6	1.49938
0	1	5	0	0	0	0	1	3	2.09186	50.4	159	19.9359	17	0	1	13.6	1.49938
0	1	5	0	0	0	0	1	4	2.00148	50.4	159	19.9359	17	0	1	13.6	1.49938
0	1	5	0	0	0	0	1	6	1.94591	50.4	159	19.9359	17	0	1	13.6	1.49938
0	1	5	0	0	0	0	1	8	1.80829	50.4	159	19.9359	17	0	1	13.6	1.49938
0	1	5	0	0	0	0	1	12	1.60944	50.4	159	19.9359	17	0	1	13.6	1.49938
0	1	5	0	0	0	0	1	12.5	1.66771	50.4	159	19.9359	17	0	1	13.6	1.49938
0	1	5	0	0	0	0	1	13	1.6864	50.4	159	19.9359	17	0	1	13.6	1.49938
0	1	5	0	0	0	0	1	13.5	1.8563	50.4	159	19.9359	17	0	1	13.6	1.49938
0	1	5	0	0	0	0	1	14	1.74047	50.4	159	19.9359	17	0	1	13.6	1.49938
0	1	5	0	0	0	0	1	15	1.79176	50.4	159	19.9359	17	0	1	13.6	1.49938
0	1	5	0	0	0	0	1	16	1.72277	50.4	159	19.9359	17	0	1	13.6	1.49938
0	1	5	0	0	0	0	1	18	1.80829	50.4	159	19.9359	17	0	1	13.6	1.49938
0	1	5	0	0	0	0	1	20	1.98787	50.4	159	19.9359	17	0	1	13.6	1.49938
0	1	5	3	3	24	24	1	24	1.88707	50.4	159	19.9359	17	0	1	13.6	1.49938	EOTW
0	1	5	0	0	0	0	1	168	1.22378	50.4	159	19.9359	17	0	1	13.6	1.49938
0	1	5	0	0	0	0	1	168.5	1.36098	50.4	159	19.9359	17	0	1	13.6	1.49938
0	1	5	0	0	0	0	1	169	1.50408	50.4	159	19.9359	17	0	1	13.6	1.49938
0	1	5	0	0	0	0	1	169.5	1.52606	50.4	159	19.9359	17	0	1	13.6	1.49938
0	1	5	0	0	0	0	1	170	1.60944	50.4	159	19.9359	17	0	1	13.6	1.49938
0	1	5	0	0	0	0	1	170.5	1.38629	50.4	159	19.9359	17	0	1	13.6	1.49938
0	1	5	0	0	0	0	1	171	1.77495	50.4	159	19.9359	17	0	1	13.6	1.49938
0	1	5	0	0	0	0	1	172	1.74047	50.4	159	19.9359	17	0	1	13.6	1.49938
0	1	5	0	0	0	0	1	174	1.77495	50.4	159	19.9359	17	0	1	13.6	1.49938
0	1	5	0	0	0	0	1	176	1.72277	50.4	159	19.9359	17	0	1	13.6	1.49938
0	1	5	0	0	0	0	1	180	1.52606	50.4	159	19.9359	17	0	1	13.6	1.49938
0	1	5	0	0	0	0	1	183	1.36098	50.4	159	19.9359	17	0	1	13.6	1.49938
0	1	5	0	0	0	0	1	192	1.09861	50.4	159	19.9359	17	0	1	13.6	1.49938
0	1	6	0.5	0.5	12	12	1	0	1.8718	27.05	122.5	18.0258	7	0	1	12.4	0.952656
0	1	6	0	0	0	0	1	0.5	2.06686	27.05	122.5	18.0258	7	0	1	12.4	0.952656
0	1	6	0	0	0	0	1	1	2.63906	27.05	122.5	18.0258	7	0	1	12.4	0.952656
0	1	6	0	0	0	0	1	1.5	2.66723	27.05	122.5	18.0258	7	0	1	12.4	0.952656
0	1	6	0	0	0	0	1	2	2.5337	27.05	122.5	18.0258	7	0	1	12.4	0.952656
0	1	6	0	0	0	0	1	3	2.27213	27.05	122.5	18.0258	7	0	1	12.4	0.952656
0	1	6	0	0	0	0	1	4	2.16332	27.05	122.5	18.0258	7	0	1	12.4	0.952656
0	1	6	0	0	0	0	1	6	2.09186	27.05	122.5	18.0258	7	0	1	12.4	0.952656
0	1	6	0	0	0	0	1	8	1.94591	27.05	122.5	18.0258	7	0	1	12.4	0.952656
0	1	6	0	0	0	0	1	12	1.97408	27.05	122.5	18.0258	7	0	1	12.4	0.952656
0	1	6	0	0	0	0	1	12.5	1.8563	27.05	122.5	18.0258	7	0	1	12.4	0.952656
0	1	6	0	0	0	0	1	13	1.74047	27.05	122.5	18.0258	7	0	1	12.4	0.952656
0	1	6	0	0	0	0	1	13.5	1.82455	27.05	122.5	18.0258	7	0	1	12.4	0.952656
0	1	6	0	0	0	0	1	14	1.93152	27.05	122.5	18.0258	7	0	1	12.4	0.952656
0	1	6	0	0	0	0	1	15	2.26176	27.05	122.5	18.0258	7	0	1	12.4	0.952656
0	1	6	0	0	0	0	1	16	2.36085	27.05	122.5	18.0258	7	0	1	12.4	0.952656
0	1	6	0	0	0	0	1	18	2.40695	27.05	122.5	18.0258	7	0	1	12.4	0.952656
0	1	6	0	0	0	0	1	20	2.19722	27.05	122.5	18.0258	7	0	1	12.4	0.952656
0	1	6	1	1	24	24	1	24	1.88707	27.05	122.5	18.0258	7	0	1	12.4	0.952656	EOTW
0	1	6	0	0	0	0	1	168	0.916291	27.05	122.5	18.0258	7	0	1	12.4	0.952656
0	1	6	0	0	0	0	1	168.5	1.72277	27.05	122.5	18.0258	7	0	1	12.4	0.952656
0	1	6	0	0	0	0	1	169	2.11626	27.05	122.5	18.0258	7	0	1	12.4	0.952656
0	1	6	0	0	0	0	1	169.5	2.5177	27.05	122.5	18.0258	7	0	1	12.4	0.952656
0	1	6	0	0	0	0	1	170	2.4681	27.05	122.5	18.0258	7	0	1	12.4	0.952656
0	1	6	0	0	0	0	1	170.5	2.37024	27.05	122.5	18.0258	7	0	1	12.4	0.952656
0	1	6	0	0	0	0	1	171	2.34181	27.05	122.5	18.0258	7	0	1	12.4	0.952656
0	1	6	0	0	0	0	1	172	2.12823	27.05	122.5	18.0258	7	0	1	12.4	0.952656
0	1	6	0	0	0	0	1	174	2.09186	27.05	122.5	18.0258	7	0	1	12.4	0.952656
0	1	6	0	0	0	0	1	176	2.16332	27.05	122.5	18.0258	7	0	1	12.4	0.952656
0	1	6	0	0	0	0	1	180	1.94591	27.05	122.5	18.0258	7	0	1	12.4	0.952656
0	1	6	0	0	0	0	1	183	1.8563	27.05	122.5	18.0258	7	0	1	12.4	0.952656
0	1	6	0	0	0	0	1	192	1.56862	27.05	122.5	18.0258	7	0	1	12.4	0.952656
0	1	7	2	2.5	12	12	1	0	2.0149	47.8	151.3	20.8809	11	1	1	13.6	1.41419
0	1	7	0	0	0	0	1	0.5	2.3979	47.8	151.3	20.8809	11	1	1	13.6	1.41419
0	1	7	0	0	0	0	1	1	2.60269	47.8	151.3	20.8809	11	1	1	13.6	1.41419
0	1	7	0	0	0	0	1	1.5	2.45101	47.8	151.3	20.8809	11	1	1	13.6	1.41419
0	1	7	0	0	0	0	1	2	2.35138	47.8	151.3	20.8809	11	1	1	13.6	1.41419
0	1	7	0	0	0	0	1	3	2.30259	47.8	151.3	20.8809	11	1	1	13.6	1.41419
0	1	7	0	0	0	0	1	4	2.18605	47.8	151.3	20.8809	11	1	1	13.6	1.41419
0	1	7	0	0	0	0	1	6	2.11626	47.8	151.3	20.8809	11	1	1	13.6	1.41419
0	1	7	0	0	0	0	1	8	1.91692	47.8	151.3	20.8809	11	1	1	13.6	1.41419
0	1	7	0	0	0	0	1	12	2.18605	47.8	151.3	20.8809	11	1	1	13.6	1.41419
0	1	7	0	0	0	0	1	12.5	2.35138	47.8	151.3	20.8809	11	1	1	13.6	1.41419
0	1	7	0	0	0	0	1	13	2.36085	47.8	151.3	20.8809	11	1	1	13.6	1.41419
0	1	7	0	0	0	0	1	13.5	2.24071	47.8	151.3	20.8809	11	1	1	13.6	1.41419
0	1	7	0	0	0	0	1	14	2.24071	47.8	151.3	20.8809	11	1	1	13.6	1.41419
0	1	7	0	0	0	0	1	15	2.16332	47.8	151.3	20.8809	11	1	1	13.6	1.41419
0	1	7	0	0	0	0	1	16	2.15176	47.8	151.3	20.8809	11	1	1	13.6	1.41419
0	1	7	0	0	0	0	1	18	2.17475	47.8	151.3	20.8809	11	1	1	13.6	1.41419
0	1	7	0	0	0	0	1	20	1.97408	47.8	151.3	20.8809	11	1	1	13.6	1.41419
0	1	7	4.5	4.5	24	24	1	24	1.72277	47.8	151.3	20.8809	11	1	1	13.6	1.41419	EOTW
0	1	7	0	0	0	0	1	168	1.98787	47.8	151.3	20.8809	11	1	1	13.6	1.41419
0	1	7	0	0	0	0	1	168.5	2.2192	47.8	151.3	20.8809	11	1	1	13.6	1.41419
0	1	7	0	0	0	0	1	169	2.54945	47.8	151.3	20.8809	11	1	1	13.6	1.41419
0	1	7	0	0	0	0	1	169.5	2.4681	47.8	151.3	20.8809	11	1	1	13.6	1.41419
0	1	7	0	0	0	0	1	170	2.36085	47.8	151.3	20.8809	11	1	1	13.6	1.41419
0	1	7	0	0	0	0	1	170.5	2.33214	47.8	151.3	20.8809	11	1	1	13.6	1.41419
0	1	7	0	0	0	0	1	171	1.82455	47.8	151.3	20.8809	11	1	1	13.6	1.41419
0	1	7	0	0	0	0	1	172	2.25129	47.8	151.3	20.8809	11	1	1	13.6	1.41419
0	1	7	0	0	0	0	1	174	2.65324	47.8	151.3	20.8809	11	1	1	13.6	1.41419
0	1	7	0	0	0	0	1	176	2.50144	47.8	151.3	20.8809	11	1	1	13.6	1.41419
0	1	7	0	0	0	0	1	180	2.18605	47.8	151.3	20.8809	11	1	1	13.6	1.41419
0	1	7	0	0	0	0	1	183	2.05412	47.8	151.3	20.8809	11	1	1	13.6	1.41419
0	1	7	0	0	0	0	1	192	1.8718	47.8	151.3	20.8809	11	1	1	13.6	1.41419
0	1	8	1.5	1.5	12	12	1	0	1.77495	21.4	120.5	14.738	7	0	1	11.2	0.852134
0	1	8	0	0	0	0	1	0.5	3.06805	21.4	120.5	14.738	7	0	1	11.2	0.852134
0	1	8	0	0	0	0	1	1	3.03495	21.4	120.5	14.738	7	0	1	11.2	0.852134
0	1	8	0	0	0	0	1	1.5	2.8094	21.4	120.5	14.738	7	0	1	11.2	0.852134
0	1	8	0	0	0	0	1	2	2.63189	21.4	120.5	14.738	7	0	1	11.2	0.852134
0	1	8	0	0	0	0	1	3	2.50144	21.4	120.5	14.738	7	0	1	11.2	0.852134
0	1	8	0	0	0	0	1	4	2.4248	21.4	120.5	14.738	7	0	1	11.2	0.852134
0	1	8	0	0	0	0	1	6	2.2192	21.4	120.5	14.738	7	0	1	11.2	0.852134
0	1	8	0	0	0	0	1	8	2.0149	21.4	120.5	14.738	7	0	1	11.2	0.852134
0	1	8	0	0	0	0	1	12	1.79176	21.4	120.5	14.738	7	0	1	11.2	0.852134
0	1	8	0	0	0	0	1	12.5	1.72277	21.4	120.5	14.738	7	0	1	11.2	0.852134
0	1	8	0	0	0	0	1	13	2.66026	21.4	120.5	14.738	7	0	1	11.2	0.852134
0	1	8	0	0	0	0	1	13.5	3.03013	21.4	120.5	14.738	7	0	1	11.2	0.852134
0	1	8	0	0	0	0	1	14	2.75366	21.4	120.5	14.738	7	0	1	11.2	0.852134
0	1	8	0	0	0	0	1	15	2.4248	21.4	120.5	14.738	7	0	1	11.2	0.852134
0	1	8	0	0	0	0	1	16	2.25129	21.4	120.5	14.738	7	0	1	11.2	0.852134
0	1	8	0	0	0	0	1	18	2.16332	21.4	120.5	14.738	7	0	1	11.2	0.852134
0	1	8	0	0	0	0	1	20	2.06686	21.4	120.5	14.738	7	0	1	11.2	0.852134
0	1	8	3	3	24	24	1	24	1.80829	21.4	120.5	14.738	7	0	1	11.2	0.852134	EOTW
0	1	8	0	0	0	0	1	168	1.54756	21.4	120.5	14.738	7	0	1	11.2	0.852134
0	1	8	0	0	0	0	1	168.5	2.09186	21.4	120.5	14.738	7	0	1	11.2	0.852134
0	1	8	0	0	0	0	1	169	2.68785	21.4	120.5	14.738	7	0	1	11.2	0.852134
0	1	8	0	0	0	0	1	169.5	2.43361	21.4	120.5	14.738	7	0	1	11.2	0.852134
0	1	8	0	0	0	0	1	170	2.26176	21.4	120.5	14.738	7	0	1	11.2	0.852134
0	1	8	0	0	0	0	1	170.5	2.10413	21.4	120.5	14.738	7	0	1	11.2	0.852134
0	1	8	0	0	0	0	1	171	2.20827	21.4	120.5	14.738	7	0	1	11.2	0.852134
0	1	8	0	0	0	0	1	172	2.17475	21.4	120.5	14.738	7	0	1	11.2	0.852134
0	1	8	0	0	0	0	1	174	2.41591	21.4	120.5	14.738	7	0	1	11.2	0.852134
0	1	8	0	0	0	0	1	176	2.16332	21.4	120.5	14.738	7	0	1	11.2	0.852134
0	1	8	0	0	0	0	1	180	1.98787	21.4	120.5	14.738	7	0	1	11.2	0.852134
0	1	8	0	0	0	0	1	183	1.77495	21.4	120.5	14.738	7	0	1	11.2	0.852134
0	1	8	0	0	0	0	1	192	1.64866	21.4	120.5	14.738	7	0	1	11.2	0.852134
0	1	9	2.5	2.5	12	12	1	0	1.97408	63.8	168	22.6049	17	0	1	15.2	1.7249
0	1	9	0	0	0	0	1	0.5	2.16332	63.8	168	22.6049	17	0	1	15.2	1.7249
0	1	9	0	0	0	0	1	1	2.62467	63.8	168	22.6049	17	0	1	15.2	1.7249
0	1	9	0	0	0	0	1	1.5	2.89037	63.8	168	22.6049	17	0	1	15.2	1.7249
0	1	9	0	0	0	0	1	2	2.73437	63.8	168	22.6049	17	0	1	15.2	1.7249
0	1	9	0	0	0	0	1	3	2.54945	63.8	168	22.6049	17	0	1	15.2	1.7249
0	1	9	0	0	0	0	1	4	2.5337	63.8	168	22.6049	17	0	1	15.2	1.7249
0	1	9	0	0	0	0	1	6	2.34181	63.8	168	22.6049	17	0	1	15.2	1.7249
0	1	9	0	0	0	0	1	8	2.18605	63.8	168	22.6049	17	0	1	15.2	1.7249
0	1	9	0	0	0	0	1	12	2.00148	63.8	168	22.6049	17	0	1	15.2	1.7249
0	1	9	0	0	0	0	1	12.5	2.05412	63.8	168	22.6049	17	0	1	15.2	1.7249
0	1	9	0	0	0	0	1	13	2.09186	63.8	168	22.6049	17	0	1	15.2	1.7249
0	1	9	0	0	0	0	1	13.5	1.82455	63.8	168	22.6049	17	0	1	15.2	1.7249
0	1	9	0	0	0	0	1	14	1.94591	63.8	168	22.6049	17	0	1	15.2	1.7249
0	1	9	0	0	0	0	1	15	2.29253	63.8	168	22.6049	17	0	1	15.2	1.7249
0	1	9	0	0	0	0	1	16	2.16332	63.8	168	22.6049	17	0	1	15.2	1.7249
0	1	9	0	0	0	0	1	18	2.06686	63.8	168	22.6049	17	0	1	15.2	1.7249
0	1	9	0	0	0	0	1	20	1.90211	63.8	168	22.6049	17	0	1	15.2	1.7249
0	1	9	5	5	24	24	1	24	1.82455	63.8	168	22.6049	17	0	1	15.2	1.7249	EOTW
0	1	9	0	0	0	0	1	168	1.77495	63.8	168	22.6049	17	0	1	15.2	1.7249
0	1	9	0	0	0	0	1	168.5	1.77495	63.8	168	22.6049	17	0	1	15.2	1.7249
0	1	9	0	0	0	0	1	169	1.94591	63.8	168	22.6049	17	0	1	15.2	1.7249
0	1	9	0	0	0	0	1	169.5	2.00148	63.8	168	22.6049	17	0	1	15.2	1.7249
0	1	9	0	0	0	0	1	170	1.91692	63.8	168	22.6049	17	0	1	15.2	1.7249
0	1	9	0	0	0	0	1	170.5	1.79176	63.8	168	22.6049	17	0	1	15.2	1.7249
0	1	9	0	0	0	0	1	171	1.93152	63.8	168	22.6049	17	0	1	15.2	1.7249
0	1	9	0	0	0	0	1	172	2.09186	63.8	168	22.6049	17	0	1	15.2	1.7249
0	1	9	0	0	0	0	1	174	2.41591	63.8	168	22.6049	17	0	1	15.2	1.7249
0	1	9	0	0	0	0	1	176	2.38876	63.8	168	22.6049	17	0	1	15.2	1.7249
0	1	9	0	0	0	0	1	180	2.09186	63.8	168	22.6049	17	0	1	15.2	1.7249
0	1	9	0	0	0	0	1	183	1.90211	63.8	168	22.6049	17	0	1	15.2	1.7249
0	1	9	0	0	0	0	1	192	1.70475	63.8	168	22.6049	17	0	1	15.2	1.7249
0	1	10	1.5	2	12	12	1	0	1.96009	51	156	20.9566	16	1	1	11.4	1.48627
0	1	10	0	0	0	0	1	0.5	1.93152	51	156	20.9566	16	1	1	11.4	1.48627
0	1	10	0	0	0	0	1	1	2.17475	51	156	20.9566	16	1	1	11.4	1.48627
0	1	10	0	0	0	0	1	1.5	2.2192	51	156	20.9566	16	1	1	11.4	1.48627
0	1	10	0	0	0	0	1	2	2.16332	51	156	20.9566	16	1	1	11.4	1.48627
0	1	10	0	0	0	0	1	3	2.04122	51	156	20.9566	16	1	1	11.4	1.48627
0	1	10	0	0	0	0	1	4	2.00148	51	156	20.9566	16	1	1	11.4	1.48627
0	1	10	0	0	0	0	1	6	1.97408	51	156	20.9566	16	1	1	11.4	1.48627
0	1	10	0	0	0	0	1	8	1.88707	51	156	20.9566	16	1	1	11.4	1.48627
0	1	10	0	0	0	0	1	12	1.84055	51	156	20.9566	16	1	1	11.4	1.48627
0	1	10	0	0	0	0	1	12.5	1.77495	51	156	20.9566	16	1	1	11.4	1.48627
0	1	10	0	0	0	0	1	13	1.88707	51	156	20.9566	16	1	1	11.4	1.48627
0	1	10	0	0	0	0	1	13.5	2.12823	51	156	20.9566	16	1	1	11.4	1.48627
0	1	10	0	0	0	0	1	14	2.11626	51	156	20.9566	16	1	1	11.4	1.48627
0	1	10	0	0	0	0	1	15	2.02815	51	156	20.9566	16	1	1	11.4	1.48627
0	1	10	0	0	0	0	1	16	1.94591	51	156	20.9566	16	1	1	11.4	1.48627
0	1	10	0	0	0	0	1	18	1.8718	51	156	20.9566	16	1	1	11.4	1.48627
0	1	10	0	0	0	0	1	20	1.88707	51	156	20.9566	16	1	1	11.4	1.48627
0	1	10	3.5	3.5	24	24	1	24	1.74047	51	156	20.9566	16	1	1	11.4	1.48627	EOTW
0	1	10	0	0	0	0	1	168	1.62924	51	156	20.9566	16	1	1	11.4	1.48627
0	1	10	0	0	0	0	1	168.5	1.74047	51	156	20.9566	16	1	1	11.4	1.48627
0	1	10	0	0	0	0	1	169	1.79176	51	156	20.9566	16	1	1	11.4	1.48627
0	1	10	0	0	0	0	1	169.5	1.82455	51	156	20.9566	16	1	1	11.4	1.48627
0	1	10	0	0	0	0	1	170	1.70475	51	156	20.9566	16	1	1	11.4	1.48627
0	1	10	0	0	0	0	1	170.5	1.66771	51	156	20.9566	16	1	1	11.4	1.48627
0	1	10	0	0	0	0	1	171	1.62924	51	156	20.9566	16	1	1	11.4	1.48627
0	1	10	0	0	0	0	1	172	1.75786	51	156	20.9566	16	1	1	11.4	1.48627
0	1	10	0	0	0	0	1	174	1.82455	51	156	20.9566	16	1	1	11.4	1.48627
0	1	10	0	0	0	0	1	176	2.0149	51	156	20.9566	16	1	1	11.4	1.48627
0	1	10	0	0	0	0	1	180	1.91692	51	156	20.9566	16	1	1	11.4	1.48627
0	1	10	0	0	0	0	1	183	2.07944	51	156	20.9566	16	1	1	11.4	1.48627
0	1	10	0	0	0	0	1	192	1.90211	51	156	20.9566	16	1	1	11.4	1.48627
0	1	11	2.5	2.5	12	12	1	0	2.0149	61.25	162	23.3387	15	0	1	12	1.65114
0	1	11	0	0	0	0	1	0.5	2.09186	61.25	162	23.3387	15	0	1	12	1.65114
0	1	11	0	0	0	0	1	1	2.05412	61.25	162	23.3387	15	0	1	12	1.65114
0	1	11	0	0	0	0	1	1.5	2.14007	61.25	162	23.3387	15	0	1	12	1.65114
0	1	11	0	0	0	0	1	2	2.36085	61.25	162	23.3387	15	0	1	12	1.65114
0	1	11	0	0	0	0	1	3	2.5416	61.25	162	23.3387	15	0	1	12	1.65114
0	1	11	0	0	0	0	1	4	2.29253	61.25	162	23.3387	15	0	1	12	1.65114
0	1	11	0	0	0	0	1	6	2.18605	61.25	162	23.3387	15	0	1	12	1.65114
0	1	11	0	0	0	0	1	8	2.12823	61.25	162	23.3387	15	0	1	12	1.65114
0	1	11	0	0	0	0	1	12	2.00148	61.25	162	23.3387	15	0	1	12	1.65114
0	1	11	0	0	0	0	1	12.5	1.88707	61.25	162	23.3387	15	0	1	12	1.65114
0	1	11	0	0	0	0	1	13	2.41591	61.25	162	23.3387	15	0	1	12	1.65114
0	1	11	0	0	0	0	1	13.5	2.3979	61.25	162	23.3387	15	0	1	12	1.65114
0	1	11	0	0	0	0	1	14	2.2192	61.25	162	23.3387	15	0	1	12	1.65114
0	1	11	0	0	0	0	1	15	2.31254	61.25	162	23.3387	15	0	1	12	1.65114
0	1	11	0	0	0	0	1	16	2.07944	61.25	162	23.3387	15	0	1	12	1.65114
0	1	11	0	0	0	0	1	18	2.0149	61.25	162	23.3387	15	0	1	12	1.65114
0	1	11	0	0	0	0	1	20	2.06686	61.25	162	23.3387	15	0	1	12	1.65114
0	1	11	5	5	24	24	1	24	1.90211	61.25	162	23.3387	15	0	1	12	1.65114	EOTW
0	1	11	0	0	0	0	1	168	1.8718	61.25	162	23.3387	15	0	1	12	1.65114
0	1	11	0	0	0	0	1	168.5	1.90211	61.25	162	23.3387	15	0	1	12	1.65114
0	1	11	0	0	0	0	1	169	2.36085	61.25	162	23.3387	15	0	1	12	1.65114
0	1	11	0	0	0	0	1	169.5	2.99072	61.25	162	23.3387	15	0	1	12	1.65114
0	1	11	0	0	0	0	1	170	3.054	61.25	162	23.3387	15	0	1	12	1.65114
0	1	11	0	0	0	0	1	170.5	2.9069	61.25	162	23.3387	15	0	1	12	1.65114
0	1	11	0	0	0	0	1	171	2.74084	61.25	162	23.3387	15	0	1	12	1.65114
0	1	11	0	0	0	0	1	172	2.5177	61.25	162	23.3387	15	0	1	12	1.65114
0	1	11	0	0	0	0	1	174	2.36085	61.25	162	23.3387	15	0	1	12	1.65114
0	1	11	0	0	0	0	1	176	2.19722	61.25	162	23.3387	15	0	1	12	1.65114
0	1	11	0	0	0	0	1	180	2.10413	61.25	162	23.3387	15	0	1	12	1.65114
0	1	11	0	0	0	0	1	183	1.94591	61.25	162	23.3387	15	0	1	12	1.65114
0	1	11	0	0	0	0	1	192	1.82455	61.25	162	23.3387	15	0	1	12	1.65114
0	1	12	2.5	3	12	12	1	0	1.1314	33.6	136	18.1661	10	1	1	12	1.12688
0	1	12	0	0	0	0	1	0.5	1.88707	33.6	136	18.1661	10	1	1	12	1.12688
0	1	12	0	0	0	0	1	1	2.54945	33.6	136	18.1661	10	1	1	12	1.12688
0	1	12	0	0	0	0	1	1.5	2.94969	33.6	136	18.1661	10	1	1	12	1.12688
0	1	12	0	0	0	0	1	2	2.58776	33.6	136	18.1661	10	1	1	12	1.12688
0	1	12	0	0	0	0	1	3	2.27213	33.6	136	18.1661	10	1	1	12	1.12688
0	1	12	0	0	0	0	1	4	2.06686	33.6	136	18.1661	10	1	1	12	1.12688
0	1	12	0	0	0	0	1	6	2.0149	33.6	136	18.1661	10	1	1	12	1.12688
0	1	12	0	0	0	0	1	8	1.58924	33.6	136	18.1661	10	1	1	12	1.12688
0	1	12	0	0	0	0	1	12	1.335	33.6	136	18.1661	10	1	1	12	1.12688
0	1	12	0	0	0	0	1	12.5	1.335	33.6	136	18.1661	10	1	1	12	1.12688
0	1	12	0	0	0	0	1	13	1.52606	33.6	136	18.1661	10	1	1	12	1.12688
0	1	12	0	0	0	0	1	13.5	1.64866	33.6	136	18.1661	10	1	1	12	1.12688
0	1	12	0	0	0	0	1	14	1.94591	33.6	136	18.1661	10	1	1	12	1.12688
0	1	12	0	0	0	0	1	15	2.10413	33.6	136	18.1661	10	1	1	12	1.12688
0	1	12	0	0	0	0	1	16	2.00148	33.6	136	18.1661	10	1	1	12	1.12688
0	1	12	0	0	0	0	1	18	1.80829	33.6	136	18.1661	10	1	1	12	1.12688
0	1	12	0	0	0	0	1	20	1.75786	33.6	136	18.1661	10	1	1	12	1.12688
0	1	12	5.5	5.5	24	24	1	24	1.41099	33.6	136	18.1661	10	1	1	12	1.12688	EOTW
0	1	12	0	0	0	0	1	168	1.09861	33.6	136	18.1661	10	1	1	12	1.12688
0	1	12	0	0	0	0	1	168.5	1.25276	33.6	136	18.1661	10	1	1	12	1.12688
0	1	12	0	0	0	0	1	169	2.56495	33.6	136	18.1661	10	1	1	12	1.12688
0	1	12	0	0	0	0	1	169.5	2.63189	33.6	136	18.1661	10	1	1	12	1.12688
0	1	12	0	0	0	0	1	170	2.35138	33.6	136	18.1661	10	1	1	12	1.12688
0	1	12	0	0	0	0	1	170.5	2.28238	33.6	136	18.1661	10	1	1	12	1.12688
0	1	12	0	0	0	0	1	171	2.20827	33.6	136	18.1661	10	1	1	12	1.12688
0	1	12	0	0	0	0	1	172	2.23001	33.6	136	18.1661	10	1	1	12	1.12688
0	1	12	0	0	0	0	1	174	2.14007	33.6	136	18.1661	10	1	1	12	1.12688
0	1	12	0	0	0	0	1	176	1.94591	33.6	136	18.1661	10	1	1	12	1.12688
0	1	12	0	0	0	0	1	180	1.62924	33.6	136	18.1661	10	1	1	12	1.12688
0	1	12	0	0	0	0	1	183	1.60944	33.6	136	18.1661	10	1	1	12	1.12688
0	1	12	0	0	0	0	1	192	1.62924	33.6	136	18.1661	10	1	1	12	1.12688
0	1	13	3	3	12	12	1	0	1.52606	55.1	154.5	23.0831	13	1	1	13.2	1.52521
0	1	13	0	0	0	0	1	0.5	2.38876	55.1	154.5	23.0831	13	1	1	13.2	1.52521
0	1	13	0	0	0	0	1	1	2.74727	55.1	154.5	23.0831	13	1	1	13.2	1.52521
0	1	13	0	0	0	0	1	1.5	2.5096	55.1	154.5	23.0831	13	1	1	13.2	1.52521
0	1	13	0	0	0	0	1	2	2.34181	55.1	154.5	23.0831	13	1	1	13.2	1.52521
0	1	13	0	0	0	0	1	3	2.17475	55.1	154.5	23.0831	13	1	1	13.2	1.52521
0	1	13	0	0	0	0	1	4	2.16332	55.1	154.5	23.0831	13	1	1	13.2	1.52521
0	1	13	0	0	0	0	1	6	1.84055	55.1	154.5	23.0831	13	1	1	13.2	1.52521
0	1	13	0	0	0	0	1	8	1.72277	55.1	154.5	23.0831	13	1	1	13.2	1.52521
0	1	13	0	0	0	0	1	12	1.45862	55.1	154.5	23.0831	13	1	1	13.2	1.52521
0	1	13	0	0	0	0	1	12.5	1.52606	55.1	154.5	23.0831	13	1	1	13.2	1.52521
0	1	13	0	0	0	0	1	13	1.84055	55.1	154.5	23.0831	13	1	1	13.2	1.52521
0	1	13	0	0	0	0	1	13.5	1.82455	55.1	154.5	23.0831	13	1	1	13.2	1.52521
0	1	13	0	0	0	0	1	14	1.75786	55.1	154.5	23.0831	13	1	1	13.2	1.52521
0	1	13	0	0	0	0	1	15	1.72277	55.1	154.5	23.0831	13	1	1	13.2	1.52521
0	1	13	0	0	0	0	1	16	1.64866	55.1	154.5	23.0831	13	1	1	13.2	1.52521
0	1	13	0	0	0	0	1	18	1.70475	55.1	154.5	23.0831	13	1	1	13.2	1.52521
0	1	13	0	0	0	0	1	20	1.66771	55.1	154.5	23.0831	13	1	1	13.2	1.52521
0	1	13	6	6	24	24	1	24	1.79176	55.1	154.5	23.0831	13	1	1	13.2	1.52521	EOTW
0	1	13	0	0	0	0	1	168	1.52606	55.1	154.5	23.0831	13	1	1	13.2	1.52521
0	1	13	0	0	0	0	1	168.5	2.48491	55.1	154.5	23.0831	13	1	1	13.2	1.52521
0	1	13	0	0	0	0	1	169	2.68102	55.1	154.5	23.0831	13	1	1	13.2	1.52521
0	1	13	0	0	0	0	1	169.5	2.5337	55.1	154.5	23.0831	13	1	1	13.2	1.52521
0	1	13	0	0	0	0	1	170	2.40695	55.1	154.5	23.0831	13	1	1	13.2	1.52521
0	1	13	0	0	0	0	1	170.5	2.37024	55.1	154.5	23.0831	13	1	1	13.2	1.52521
0	1	13	0	0	0	0	1	171	2.34181	55.1	154.5	23.0831	13	1	1	13.2	1.52521
0	1	13	0	0	0	0	1	172	2.2192	55.1	154.5	23.0831	13	1	1	13.2	1.52521
0	1	13	0	0	0	0	1	174	2.04122	55.1	154.5	23.0831	13	1	1	13.2	1.52521
0	1	13	0	0	0	0	1	176	1.74047	55.1	154.5	23.0831	13	1	1	13.2	1.52521
0	1	13	0	0	0	0	1	180	2.80336	55.1	154.5	23.0831	13	1	1	13.2	1.52521
0	1	13	0	0	0	0	1	183	1.64866	55.1	154.5	23.0831	13	1	1	13.2	1.52521
0	1	13	0	0	0	0	1	192	1.96009	55.1	154.5	23.0831	13	1	1	13.2	1.52521
0	1	14	2	2.5	12	12	1	0	1.98787	31.15	139	16.1224	10	0	1	10.7	1.10859
0	1	14	0	0	0	0	1	0.5	2.40695	31.15	139	16.1224	10	0	1	10.7	1.10859
0	1	14	0	0	0	0	1	1	2.85071	31.15	139	16.1224	10	0	1	10.7	1.10859
0	1	14	0	0	0	0	1	1.5	3.11795	31.15	139	16.1224	10	0	1	10.7	1.10859
0	1	14	0	0	0	0	1	2	2.93916	31.15	139	16.1224	10	0	1	10.7	1.10859
0	1	14	0	0	0	0	1	3	2.70136	31.15	139	16.1224	10	0	1	10.7	1.10859
0	1	14	0	0	0	0	1	4	2.50144	31.15	139	16.1224	10	0	1	10.7	1.10859
0	1	14	0	0	0	0	1	6	2.3979	31.15	139	16.1224	10	0	1	10.7	1.10859
0	1	14	0	0	0	0	1	8	2.33214	31.15	139	16.1224	10	0	1	10.7	1.10859
0	1	14	0	0	0	0	1	12	2.17475	31.15	139	16.1224	10	0	1	10.7	1.10859
0	1	14	0	0	0	0	1	12.5	2.2192	31.15	139	16.1224	10	0	1	10.7	1.10859
0	1	14	0	0	0	0	1	13	2.65324	31.15	139	16.1224	10	0	1	10.7	1.10859
0	1	14	0	0	0	0	1	13.5	2.8622	31.15	139	16.1224	10	0	1	10.7	1.10859
0	1	14	0	0	0	0	1	14	2.70805	31.15	139	16.1224	10	0	1	10.7	1.10859
0	1	14	0	0	0	0	1	15	2.4681	31.15	139	16.1224	10	0	1	10.7	1.10859
0	1	14	0	0	0	0	1	16	2.40695	31.15	139	16.1224	10	0	1	10.7	1.10859
0	1	14	0	0	0	0	1	18	2.26176	31.15	139	16.1224	10	0	1	10.7	1.10859
0	1	14	0	0	0	0	1	20	1.96009	31.15	139	16.1224	10	0	1	10.7	1.10859
0	1	14	4.5	4.5	24	24	1	24	2.12823	31.15	139	16.1224	10	0	1	10.7	1.10859	EOTW
0	1	14	0	0	0	0	1	168	1.91692	31.15	139	16.1224	10	0	1	10.7	1.10859
0	1	14	0	0	0	0	1	168.5	2.2192	31.15	139	16.1224	10	0	1	10.7	1.10859
0	1	14	0	0	0	0	1	169	2.57261	31.15	139	16.1224	10	0	1	10.7	1.10859
0	1	14	0	0	0	0	1	169.5	2.81541	31.15	139	16.1224	10	0	1	10.7	1.10859
0	1	14	0	0	0	0	1	170	2.79117	31.15	139	16.1224	10	0	1	10.7	1.10859
0	1	14	0	0	0	0	1	170.5	2.60269	31.15	139	16.1224	10	0	1	10.7	1.10859
0	1	14	0	0	0	0	1	171	2.58022	31.15	139	16.1224	10	0	1	10.7	1.10859
0	1	14	0	0	0	0	1	172	2.4248	31.15	139	16.1224	10	0	1	10.7	1.10859
0	1	14	0	0	0	0	1	174	2.4248	31.15	139	16.1224	10	0	1	10.7	1.10859
0	1	14	0	0	0	0	1	176	2.33214	31.15	139	16.1224	10	0	1	10.7	1.10859
0	1	14	0	0	0	0	1	180	2.05412	31.15	139	16.1224	10	0	1	10.7	1.10859
0	1	14	0	0	0	0	1	183	1.88707	31.15	139	16.1224	10	0	1	10.7	1.10859
0	1	14	0	0	0	0	1	192	1.62924	31.15	139	16.1224	10	0	1	10.7	1.10859
0	1	15	2.5	3	12	12	1	0	2.06686	57.15	163	21.51	14	0	1	11.6	1.6104
0	1	15	0	0	0	0	1	0.5	2.30259	57.15	163	21.51	14	0	1	11.6	1.6104
0	1	15	0	0	0	0	1	1	2.58776	57.15	163	21.51	14	0	1	11.6	1.6104
0	1	15	0	0	0	0	1	1.5	2.37955	57.15	163	21.51	14	0	1	11.6	1.6104
0	1	15	0	0	0	0	1	2	2.34181	57.15	163	21.51	14	0	1	11.6	1.6104
0	1	15	0	0	0	0	1	3	2.16332	57.15	163	21.51	14	0	1	11.6	1.6104
0	1	15	0	0	0	0	1	4	2.14007	57.15	163	21.51	14	0	1	11.6	1.6104
0	1	15	0	0	0	0	1	6	1.88707	57.15	163	21.51	14	0	1	11.6	1.6104
0	1	15	0	0	0	0	1	8	2.00148	57.15	163	21.51	14	0	1	11.6	1.6104
0	1	15	0	0	0	0	1	12	1.72277	57.15	163	21.51	14	0	1	11.6	1.6104
0	1	15	0	0	0	0	1	12.5	1.72277	57.15	163	21.51	14	0	1	11.6	1.6104
0	1	15	0	0	0	0	1	13	2.54945	57.15	163	21.51	14	0	1	11.6	1.6104
0	1	15	0	0	0	0	1	13.5	2.77882	57.15	163	21.51	14	0	1	11.6	1.6104
0	1	15	0	0	0	0	1	14	1.62924	57.15	163	21.51	14	0	1	11.6	1.6104
0	1	15	0	0	0	0	1	15	2.34181	57.15	163	21.51	14	0	1	11.6	1.6104
0	1	15	0	0	0	0	1	16	2.35138	57.15	163	21.51	14	0	1	11.6	1.6104
0	1	15	0	0	0	0	0	18	#VALUE!	57.15	163	21.51	14	0	1	11.6	1.6104
0	1	15	0	0	0	0	1	20	2.16332	57.15	163	21.51	14	0	1	11.6	1.6104
0	1	15	5.5	5.5	24	24	1	24	1.93152	57.15	163	21.51	14	0	1	11.6	1.6104	EOTW
0	1	15	0	0	0	0	1	168	2.19722	57.15	163	21.51	14	0	1	11.6	1.6104
0	1	15	0	0	0	0	1	168.5	2.43361	57.15	163	21.51	14	0	1	11.6	1.6104
0	1	15	0	0	0	0	1	169	2.83321	57.15	163	21.51	14	0	1	11.6	1.6104
0	1	15	0	0	0	0	1	169.5	3.02529	57.15	163	21.51	14	0	1	11.6	1.6104
0	1	15	0	0	0	0	1	170	2.70805	57.15	163	21.51	14	0	1	11.6	1.6104
0	1	15	0	0	0	0	1	170.5	2.70136	57.15	163	21.51	14	0	1	11.6	1.6104
0	1	15	0	0	0	0	1	171	2.56495	57.15	163	21.51	14	0	1	11.6	1.6104
0	1	15	0	0	0	0	1	172	2.52573	57.15	163	21.51	14	0	1	11.6	1.6104
0	1	15	0	0	0	0	1	174	2.5337	57.15	163	21.51	14	0	1	11.6	1.6104
0	1	15	0	0	0	0	1	176	2.5416	57.15	163	21.51	14	0	1	11.6	1.6104
0	1	15	0	0	0	0	1	180	2.49321	57.15	163	21.51	14	0	1	11.6	1.6104
0	1	15	0	0	0	0	1	183	2.45959	57.15	163	21.51	14	0	1	11.6	1.6104
0	1	15	0	0	0	0	1	192	2.11626	57.15	163	21.51	14	0	1	11.6	1.6104
0	1	16	1	1	12	12	1	0	1.74047	47.1	140	24.0306	17	1	4	12.3	1.32844
0	1	16	0	0	0	0	1	0.5	2.02815	47.1	140	24.0306	17	1	4	12.3	1.32844
0	1	16	0	0	0	0	1	1	2.33214	47.1	140	24.0306	17	1	4	12.3	1.32844
0	1	16	0	0	0	0	1	1.5	2.63189	47.1	140	24.0306	17	1	4	12.3	1.32844
0	1	16	0	0	0	0	1	2	2.57261	47.1	140	24.0306	17	1	4	12.3	1.32844
0	1	16	0	0	0	0	1	3	2.41591	47.1	140	24.0306	17	1	4	12.3	1.32844
0	1	16	0	0	0	0	1	4	2.24071	47.1	140	24.0306	17	1	4	12.3	1.32844
0	1	16	0	0	0	0	1	6	2.11626	47.1	140	24.0306	17	1	4	12.3	1.32844
0	1	16	0	0	0	0	1	8	2.09186	47.1	140	24.0306	17	1	4	12.3	1.32844
0	1	16	0	0	0	0	1	12	1.91692	47.1	140	24.0306	17	1	4	12.3	1.32844
0	1	16	0	0	0	0	1	12.5	2.14007	47.1	140	24.0306	17	1	4	12.3	1.32844
0	1	16	0	0	0	0	1	13	2.32239	47.1	140	24.0306	17	1	4	12.3	1.32844
0	1	16	0	0	0	0	1	13.5	2.34181	47.1	140	24.0306	17	1	4	12.3	1.32844
0	1	16	0	0	0	0	1	14	2.24071	47.1	140	24.0306	17	1	4	12.3	1.32844
0	1	16	0	0	0	0	1	15	2.16332	47.1	140	24.0306	17	1	4	12.3	1.32844
0	1	16	0	0	0	0	1	16	1.82455	47.1	140	24.0306	17	1	4	12.3	1.32844
0	1	16	0	0	0	0	1	18	1.94591	47.1	140	24.0306	17	1	4	12.3	1.32844
0	1	16	0	0	0	0	1	20	1.91692	47.1	140	24.0306	17	1	4	12.3	1.32844
0	1	16	2	2	24	24	1	24	1.72277	47.1	140	24.0306	17	1	4	12.3	1.32844	EOTW
0	1	16	0	0	0	0	1	168	1.77495	47.1	140	24.0306	17	1	4	12.3	1.32844
0	1	16	0	0	0	0	1	168.5	1.56862	47.1	140	24.0306	17	1	4	12.3	1.32844
0	1	16	0	0	0	0	1	169	2.2192	47.1	140	24.0306	17	1	4	12.3	1.32844
0	1	16	0	0	0	0	1	169.5	2.20827	47.1	140	24.0306	17	1	4	12.3	1.32844
0	1	16	0	0	0	0	1	170	2.26176	47.1	140	24.0306	17	1	4	12.3	1.32844
0	1	16	0	0	0	0	1	170.5	2.19722	47.1	140	24.0306	17	1	4	12.3	1.32844
0	1	16	0	0	0	0	1	171	2.29253	47.1	140	24.0306	17	1	4	12.3	1.32844
0	1	16	0	0	0	0	1	172	2.00148	47.1	140	24.0306	17	1	4	12.3	1.32844
0	1	16	0	0	0	0	1	174	1.82455	47.1	140	24.0306	17	1	4	12.3	1.32844
0	1	16	0	0	0	0	1	176	1.98787	47.1	140	24.0306	17	1	4	12.3	1.32844
0	1	16	0	0	0	0	1	180	1.91692	47.1	140	24.0306	17	1	4	12.3	1.32844
0	1	16	0	0	0	0	1	183	1.74047	47.1	140	24.0306	17	1	4	12.3	1.32844
0	1	16	0	0	0	0	1	192	1.64866	47.1	140	24.0306	17	1	4	12.3	1.32844
0	1	17	1	1.5	12	12	1	0	2.00148	23.7	121	16.1874	7	0	1	10.8	0.892594
0	1	17	0	0	0	0	1	0.5	2.25129	23.7	121	16.1874	7	0	1	10.8	0.892594
0	1	17	0	0	0	0	1	1	2.89591	23.7	121	16.1874	7	0	1	10.8	0.892594
0	1	17	0	0	0	0	1	1.5	2.93916	23.7	121	16.1874	7	0	1	10.8	0.892594
0	1	17	0	0	0	0	1	2	2.68102	23.7	121	16.1874	7	0	1	10.8	0.892594
0	1	17	0	0	0	0	1	3	2.31254	23.7	121	16.1874	7	0	1	10.8	0.892594
0	1	17	0	0	0	0	1	4	2.19722	23.7	121	16.1874	7	0	1	10.8	0.892594
0	1	17	0	0	0	0	1	6	1.93152	23.7	121	16.1874	7	0	1	10.8	0.892594
0	1	17	0	0	0	0	1	8	1.6864	23.7	121	16.1874	7	0	1	10.8	0.892594
0	1	17	0	0	0	0	1	12	1.52606	23.7	121	16.1874	7	0	1	10.8	0.892594
0	1	17	0	0	0	0	1	12.5	1.45862	23.7	121	16.1874	7	0	1	10.8	0.892594
0	1	17	0	0	0	0	1	13	1.30833	23.7	121	16.1874	7	0	1	10.8	0.892594
0	1	17	0	0	0	0	1	13.5	2.06686	23.7	121	16.1874	7	0	1	10.8	0.892594
0	1	17	0	0	0	0	1	14	1.96009	23.7	121	16.1874	7	0	1	10.8	0.892594
0	1	17	0	0	0	0	1	15	1.94591	23.7	121	16.1874	7	0	1	10.8	0.892594
0	1	17	0	0	0	0	1	16	2.00148	23.7	121	16.1874	7	0	1	10.8	0.892594
0	1	17	0	0	0	0	1	18	2.09186	23.7	121	16.1874	7	0	1	10.8	0.892594
0	1	17	0	0	0	0	1	20	2.2192	23.7	121	16.1874	7	0	1	10.8	0.892594
0	1	17	2.5	2.5	24	24	1	24	2.09186	23.7	121	16.1874	7	0	1	10.8	0.892594	EOTW
0	1	17	0	0	0	0	1	168	1.335	23.7	121	16.1874	7	0	1	10.8	0.892594
0	1	17	0	0	0	0	1	168.5	1.60944	23.7	121	16.1874	7	0	1	10.8	0.892594
0	1	17	0	0	0	0	1	169	1.93152	23.7	121	16.1874	7	0	1	10.8	0.892594
0	1	17	0	0	0	0	1	169.5	2.02815	23.7	121	16.1874	7	0	1	10.8	0.892594
0	1	17	0	0	0	0	1	170	1.91692	23.7	121	16.1874	7	0	1	10.8	0.892594
0	1	17	0	0	0	0	1	170.5	1.80829	23.7	121	16.1874	7	0	1	10.8	0.892594
0	1	17	0	0	0	0	1	171	1.74047	23.7	121	16.1874	7	0	1	10.8	0.892594
0	1	17	0	0	0	0	1	172	1.72277	23.7	121	16.1874	7	0	1	10.8	0.892594
0	1	17	0	0	0	0	1	174	1.4816	23.7	121	16.1874	7	0	1	10.8	0.892594
0	1	17	0	0	0	0	1	176	2.18605	23.7	121	16.1874	7	0	1	10.8	0.892594
0	1	17	0	0	0	0	1	180	1.66771	23.7	121	16.1874	7	0	1	10.8	0.892594
0	1	17	0	0	0	0	1	183	1.41099	23.7	121	16.1874	7	0	1	10.8	0.892594
0	1	17	0	0	0	0	1	192	1.16315	23.7	121	16.1874	7	0	1	10.8	0.892594
0	1	18	2	2	12	12	1	0	2.02815	15.1	105	13.6961	4	1	3	13.8	0.664957
0	1	18	0	0	0	0	1	0.5	2.61007	15.1	105	13.6961	4	1	3	13.8	0.664957
0	1	18	0	0	0	0	1	1	3.00568	15.1	105	13.6961	4	1	3	13.8	0.664957
0	1	18	0	0	0	0	1	1.5	3.47197	15.1	105	13.6961	4	1	3	13.8	0.664957
0	1	18	0	0	0	0	1	2	3.35341	15.1	105	13.6961	4	1	3	13.8	0.664957
0	1	18	0	0	0	0	1	3	2.91777	15.1	105	13.6961	4	1	3	13.8	0.664957
0	1	18	0	0	0	0	1	4	2.73437	15.1	105	13.6961	4	1	3	13.8	0.664957
0	1	18	0	0	0	0	1	6	2.44235	15.1	105	13.6961	4	1	3	13.8	0.664957
0	1	18	0	0	0	0	1	8	2.19722	15.1	105	13.6961	4	1	3	13.8	0.664957
0	1	18	0	0	0	0	1	12	2.11626	15.1	105	13.6961	4	1	3	13.8	0.664957
0	1	18	0	0	0	0	1	12.5	2.27213	15.1	105	13.6961	4	1	3	13.8	0.664957
0	1	18	0	0	0	0	1	13	2.96527	15.1	105	13.6961	4	1	3	13.8	0.664957
0	1	18	0	0	0	0	1	13.5	2.89037	15.1	105	13.6961	4	1	3	13.8	0.664957
0	1	18	0	0	0	0	1	14	2.77259	15.1	105	13.6961	4	1	3	13.8	0.664957
0	1	18	0	0	0	0	1	15	2.4681	15.1	105	13.6961	4	1	3	13.8	0.664957
0	1	18	0	0	0	0	1	16	2.30259	15.1	105	13.6961	4	1	3	13.8	0.664957
0	1	18	0	0	0	0	1	18	2.19722	15.1	105	13.6961	4	1	3	13.8	0.664957
0	1	18	0	0	0	0	1	20	2.11626	15.1	105	13.6961	4	1	3	13.8	0.664957
0	1	18	4	4	24	24	1	24	1.94591	15.1	105	13.6961	4	1	3	13.8	0.664957	EOTW
0	1	18	0	0	0	0	1	168	1.90211	15.1	105	13.6961	4	1	3	13.8	0.664957
0	1	18	0	0	0	0	1	168.5	2.23001	15.1	105	13.6961	4	1	3	13.8	0.664957
0	1	18	0	0	0	0	1	169	2.78501	15.1	105	13.6961	4	1	3	13.8	0.664957
0	1	18	0	0	0	0	1	169.5	3.03495	15.1	105	13.6961	4	1	3	13.8	0.664957
0	1	18	0	0	0	0	1	170	3.27714	15.1	105	13.6961	4	1	3	13.8	0.664957
0	1	18	0	0	0	0	1	170.5	2.98568	15.1	105	13.6961	4	1	3	13.8	0.664957
0	1	18	0	0	0	0	1	171	2.62467	15.1	105	13.6961	4	1	3	13.8	0.664957
0	1	18	0	0	0	0	1	172	2.49321	15.1	105	13.6961	4	1	3	13.8	0.664957
0	1	18	0	0	0	0	1	174	2.33214	15.1	105	13.6961	4	1	3	13.8	0.664957
0	1	18	0	0	0	0	1	176	2.35138	15.1	105	13.6961	4	1	3	13.8	0.664957
0	1	18	0	0	0	0	1	180	2.17475	15.1	105	13.6961	4	1	3	13.8	0.664957
0	1	18	0	0	0	0	1	183	1.93152	15.1	105	13.6961	4	1	3	13.8	0.664957
0	1	18	0	0	0	0	1	192	1.66771	15.1	105	13.6961	4	1	3	13.8	0.664957
0	1	19	1	1.5	12	12	1	0	1.70475	41.3	148	18.855	15	1	3	13.4	1.30793
0	1	19	0	0	0	0	1	0.5	2.05412	41.3	148	18.855	15	1	3	13.4	1.30793
0	1	19	0	0	0	0	1	1	2.4681	41.3	148	18.855	15	1	3	13.4	1.30793
0	1	19	0	0	0	0	1	1.5	2.5096	41.3	148	18.855	15	1	3	13.4	1.30793
0	1	19	0	0	0	0	1	2	2.37955	41.3	148	18.855	15	1	3	13.4	1.30793
0	1	19	0	0	0	0	1	3	2.29253	41.3	148	18.855	15	1	3	13.4	1.30793
0	1	19	0	0	0	0	1	4	2.04122	41.3	148	18.855	15	1	3	13.4	1.30793
0	1	19	0	0	0	0	1	6	1.90211	41.3	148	18.855	15	1	3	13.4	1.30793
0	1	19	0	0	0	0	1	8	1.66771	41.3	148	18.855	15	1	3	13.4	1.30793
0	1	19	0	0	0	0	1	12	1.56862	41.3	148	18.855	15	1	3	13.4	1.30793
0	1	19	0	0	0	0	1	12.5	1.70475	41.3	148	18.855	15	1	3	13.4	1.30793
0	1	19	0	0	0	0	1	13	2.11626	41.3	148	18.855	15	1	3	13.4	1.30793
0	1	19	0	0	0	0	1	13.5	2.2192	41.3	148	18.855	15	1	3	13.4	1.30793
0	1	19	0	0	0	0	1	14	2.05412	41.3	148	18.855	15	1	3	13.4	1.30793
0	1	19	0	0	0	0	1	15	1.96009	41.3	148	18.855	15	1	3	13.4	1.30793
0	1	19	0	0	0	0	1	16	1.90211	41.3	148	18.855	15	1	3	13.4	1.30793
0	1	19	0	0	0	0	1	18	1.91692	41.3	148	18.855	15	1	3	13.4	1.30793
0	1	19	0	0	0	0	1	20	1.93152	41.3	148	18.855	15	1	3	13.4	1.30793
0	1	19	2.5	2.5	24	24	1	24	1.72277	41.3	148	18.855	15	1	3	13.4	1.30793	EOTW
0	1	19	0	0	0	0	1	168	1.36098	41.3	148	18.855	15	1	3	13.4	1.30793
0	1	19	0	0	0	0	1	168.5	1.30833	41.3	148	18.855	15	1	3	13.4	1.30793
0	1	19	0	0	0	0	1	169	1.8563	41.3	148	18.855	15	1	3	13.4	1.30793
0	1	19	0	0	0	0	1	169.5	2.32239	41.3	148	18.855	15	1	3	13.4	1.30793
0	1	19	0	0	0	0	1	170	2.66723	41.3	148	18.855	15	1	3	13.4	1.30793
0	1	19	0	0	0	0	1	170.5	2.58022	41.3	148	18.855	15	1	3	13.4	1.30793
0	1	19	0	0	0	0	1	171	2.52573	41.3	148	18.855	15	1	3	13.4	1.30793
0	1	19	0	0	0	0	1	172	2.17475	41.3	148	18.855	15	1	3	13.4	1.30793
0	1	19	0	0	0	0	1	174	1.93152	41.3	148	18.855	15	1	3	13.4	1.30793
0	1	19	0	0	0	0	1	176	1.90211	41.3	148	18.855	15	1	3	13.4	1.30793
0	1	19	0	0	0	0	1	180	1.75786	41.3	148	18.855	15	1	3	13.4	1.30793
0	1	19	0	0	0	0	1	183	1.4816	41.3	148	18.855	15	1	3	13.4	1.30793
0	1	19	0	0	0	0	1	192	1.1314	41.3	148	18.855	15	1	3	13.4	1.30793
0	1	20	1.5	1.5	12	12	1	0	2.02815	43.4	145.4	20.5287	13	0	1	11.1	1.31874
0	1	20	0	0	0	0	1	0.5	2.25129	43.4	145.4	20.5287	13	0	1	11.1	1.31874
0	1	20	0	0	0	0	1	1	2.77259	43.4	145.4	20.5287	13	0	1	11.1	1.31874
0	1	20	0	0	0	0	1	1.5	2.8792	43.4	145.4	20.5287	13	0	1	11.1	1.31874
0	1	20	0	0	0	0	1	2	2.76001	43.4	145.4	20.5287	13	0	1	11.1	1.31874
0	1	20	0	0	0	0	1	3	2.45959	43.4	145.4	20.5287	13	0	1	11.1	1.31874
0	1	20	0	0	0	0	1	4	2.37024	43.4	145.4	20.5287	13	0	1	11.1	1.31874
0	1	20	0	0	0	0	1	6	2.20827	43.4	145.4	20.5287	13	0	1	11.1	1.31874
0	1	20	0	0	0	0	1	8	2.10413	43.4	145.4	20.5287	13	0	1	11.1	1.31874
0	1	20	0	0	0	0	1	12	1.91692	43.4	145.4	20.5287	13	0	1	11.1	1.31874
0	1	20	0	0	0	0	1	12.5	1.82455	43.4	145.4	20.5287	13	0	1	11.1	1.31874
0	1	20	0	0	0	0	1	13	1.93152	43.4	145.4	20.5287	13	0	1	11.1	1.31874
0	1	20	0	0	0	0	1	13.5	1.75786	43.4	145.4	20.5287	13	0	1	11.1	1.31874
0	1	20	0	0	0	0	1	14	1.88707	43.4	145.4	20.5287	13	0	1	11.1	1.31874
0	1	20	0	0	0	0	1	15	1.8563	43.4	145.4	20.5287	13	0	1	11.1	1.31874
0	1	20	0	0	0	0	1	16	1.8718	43.4	145.4	20.5287	13	0	1	11.1	1.31874
0	1	20	0	0	0	0	1	18	2.0149	43.4	145.4	20.5287	13	0	1	11.1	1.31874
0	1	20	0	0	0	0	1	20	2.19722	43.4	145.4	20.5287	13	0	1	11.1	1.31874
0	1	20	3	3	24	24	1	24	2.15176	43.4	145.4	20.5287	13	0	1	11.1	1.31874	EOTW
0	1	20	0	0	0	0	1	168	1.56862	43.4	145.4	20.5287	13	0	1	11.1	1.31874
0	1	20	0	0	0	0	1	168.5	1.58924	43.4	145.4	20.5287	13	0	1	11.1	1.31874
0	1	20	0	0	0	0	1	169	2.04122	43.4	145.4	20.5287	13	0	1	11.1	1.31874
0	1	20	0	0	0	0	1	169.5	2.33214	43.4	145.4	20.5287	13	0	1	11.1	1.31874
0	1	20	0	0	0	0	1	170	2.37955	43.4	145.4	20.5287	13	0	1	11.1	1.31874
0	1	20	0	0	0	0	1	170.5	2.24071	43.4	145.4	20.5287	13	0	1	11.1	1.31874
0	1	20	0	0	0	0	1	171	2.12823	43.4	145.4	20.5287	13	0	1	11.1	1.31874
0	1	20	0	0	0	0	1	172	2.02815	43.4	145.4	20.5287	13	0	1	11.1	1.31874
0	1	20	0	0	0	0	1	174	2.02815	43.4	145.4	20.5287	13	0	1	11.1	1.31874
0	1	20	0	0	0	0	1	176	2.00148	43.4	145.4	20.5287	13	0	1	11.1	1.31874
0	1	20	0	0	0	0	1	180	1.8563	43.4	145.4	20.5287	13	0	1	11.1	1.31874
0	1	20	0	0	0	0	1	183	1.75786	43.4	145.4	20.5287	13	0	1	11.1	1.31874
0	1	20	0	0	0	0	1	192	1.52606	43.4	145.4	20.5287	13	0	1	11.1	1.31874
0	1	21	0.5	0.5	12	12	1	0	1.60944	29.35	132.4	16.743	11	0	1	12.1	1.04344
0	1	21	0	0	0	0	1	0.5	2.16332	29.35	132.4	16.743	11	0	1	12.1	1.04344
0	1	21	0	0	0	0	1	1	2.29253	29.35	132.4	16.743	11	0	1	12.1	1.04344
0	1	21	0	0	0	0	1	1.5	2.31254	29.35	132.4	16.743	11	0	1	12.1	1.04344
0	1	21	0	0	0	0	1	2	2.12823	29.35	132.4	16.743	11	0	1	12.1	1.04344
0	1	21	0	0	0	0	1	3	2.14007	29.35	132.4	16.743	11	0	1	12.1	1.04344
0	1	21	0	0	0	0	1	4	2.02815	29.35	132.4	16.743	11	0	1	12.1	1.04344
0	1	21	0	0	0	0	1	6	1.8563	29.35	132.4	16.743	11	0	1	12.1	1.04344
0	1	21	0	0	0	0	1	8	1.79176	29.35	132.4	16.743	11	0	1	12.1	1.04344
0	1	21	0	0	0	0	1	12	1.50408	29.35	132.4	16.743	11	0	1	12.1	1.04344
0	1	21	0	0	0	0	1	12.5	1.50408	29.35	132.4	16.743	11	0	1	12.1	1.04344
0	1	21	0	0	0	0	1	13	1.74047	29.35	132.4	16.743	11	0	1	12.1	1.04344
0	1	21	0	0	0	0	1	13.5	2.0149	29.35	132.4	16.743	11	0	1	12.1	1.04344
0	1	21	0	0	0	0	1	14	1.98787	29.35	132.4	16.743	11	0	1	12.1	1.04344
0	1	21	0	0	0	0	1	15	1.97408	29.35	132.4	16.743	11	0	1	12.1	1.04344
0	1	21	0	0	0	0	1	16	1.66771	29.35	132.4	16.743	11	0	1	12.1	1.04344
0	1	21	0	0	0	0	1	18	1.82455	29.35	132.4	16.743	11	0	1	12.1	1.04344
0	1	21	0	0	0	0	1	20	1.52606	29.35	132.4	16.743	11	0	1	12.1	1.04344
0	1	21	1	1	24	24	1	24	1.43508	29.35	132.4	16.743	11	0	1	12.1	1.04344	EOTW
0	1	21	0	0	0	0	1	168	1.1314	29.35	132.4	16.743	11	0	1	12.1	1.04344
0	1	21	0	0	0	0	1	168.5	1.1314	29.35	132.4	16.743	11	0	1	12.1	1.04344
0	1	21	0	0	0	0	1	169	1.22378	29.35	132.4	16.743	11	0	1	12.1	1.04344
0	1	21	0	0	0	0	1	169.5	1.56862	29.35	132.4	16.743	11	0	1	12.1	1.04344
0	1	21	0	0	0	0	1	170	1.43508	29.35	132.4	16.743	11	0	1	12.1	1.04344
0	1	21	0	0	0	0	1	170.5	1.56862	29.35	132.4	16.743	11	0	1	12.1	1.04344
0	1	21	0	0	0	0	1	171	1.335	29.35	132.4	16.743	11	0	1	12.1	1.04344
0	1	21	0	0	0	0	1	172	1.52606	29.35	132.4	16.743	11	0	1	12.1	1.04344
0	1	21	0	0	0	0	1	174	1.64866	29.35	132.4	16.743	11	0	1	12.1	1.04344
0	1	21	0	0	0	0	1	176	1.58924	29.35	132.4	16.743	11	0	1	12.1	1.04344
0	1	21	0	0	0	0	1	180	1.58924	29.35	132.4	16.743	11	0	1	12.1	1.04344
0	1	21	0	0	0	0	1	183	1.36098	29.35	132.4	16.743	11	0	1	12.1	1.04344
0	1	21	0	0	0	0	1	192	1.50408	29.35	132.4	16.743	11	0	1	12.1	1.04344
